# Supplementary material for: Modifications of FLC Physical Properties through Doping with Fe2O3 Nanoparticles (Part I)
Source: Materials (Basel). 2021 Aug 21;14(16):4722. doi: 10.3390/ma14164722 (PMC8399294; doi:10.3390/ma14164722)
Supplement: Supplementary file 1 [file materials-14-04722-s001.zip]

Archive with 1 entries (1 files):
- materials-1346106-supplementary.pdf
